# Supplementary material for: Vitamin D Receptor Gene Polymorphisms and Autoimmune Thyroiditis: Are They Associated with Disease Occurrence and Its Features?
Source: Biomed Res Int. 2019 Aug 21;2019:8197580. doi: 10.1155/2019/8197580 (PMC6719278; doi:10.1155/2019/8197580)
Supplement: Supplementary Materials — Table 1S: Allele and genotype frequencies of VDR SNPs in “AIT with nodules” vs. “AIT without nodules.” Table 2S: Characteristic of AIT subgroups according to genotypes of rs1544410 (BsmI) VDR polymorphism. Table 3S: Characteristic of AIT subgroups according to genotypes of rs7975232 (ApaI) VDR polymorphism. [file 8197580.f1.zip]

Archive with 2 entries (2 files):
- Supplement_BMRI_2838758.docx
- Supplement_BMRI_2838759.pdf
